# Supplementary material for: Case report: Genomic analysis of a therapy-related chronic myelomonocytic leukemia with KMT2A rearrangement that progressed to acute myeloid leukemia with acute promyelocytic leukemia-like features
Source: Front Oncol. 2023 Feb 17;13:1116418. doi: 10.3389/fonc.2023.1116418 (PMC9981998; doi:10.3389/fonc.2023.1116418)
Supplement: Supplementary file 1 [file DataSheet_1.zip]

Archive with 5 entries (5 files):
- Suzuki et al Supplemental Materials/Data_Sheet.docx
- Suzuki et al Supplemental Materials/Supplementary_Methods.docx
- Suzuki et al Supplemental Materials/Table S1.xlsx
- Suzuki et al Supplemental Materials/Table S2.xlsx
- Suzuki et al Supplemental Materials/Table S3.xlsx
