# Supplementary material for: Case report: Genomic analysis of a therapy-related chronic myelomonocytic leukemia with KMT2A rearrangement that progressed to acute myeloid leukemia with acute promyelocytic leukemia-like features
Source: Front Oncol. 2023 Feb 17;13:1116418. doi: 10.3389/fonc.2023.1116418 (PMC9981998; doi:10.3389/fonc.2023.1116418)
Supplement: Supplementary file 1 [file DataSheet_1.zip › Suzuki et al Supplemental Materials/Table S1.xlsx]

## Sheet: Table S1
Table S1. Diagnostic criteria of chronic myelomonocytic leukemia [1] and fitness of the patient
Prerequisite criteria		Fitness of the patient
1	Persistent absolute (≥0.5 ´ 109 / L) and relative (≥10%) peripheral blood monocytosis	Yes
2	Blasts constitute <20% of the cells in the peripheral blood and bone marrow	Yes
3	Did not meet the diagnostic criteria of chronic myeloid leukemia or other myeloproliferative neoplasms	Yes
4	Did not meet the diagnostic criteria of myeloid/lymphoid neoplasms with tyrosine kinase fusions	Yes
Supporting criteria
1	Dysplasia involving ≥1 myeloid lineages	Dysplasia in neutrophils
2	Acquired clonal cytogenetic or molecular abnormality	KMT2A rearrangement
3	Abnormal partitioning of peripheral blood monocyte subsets	Yes
Requirements for diagnosis
	Prerequisite criteria must be present in all cases	Met
	If monocytosis is ≥1 ´ 109/L, one or more supporting criteria must be met	Met
Subtyping		Myelodysplastic CMML
Subgrouping		CMML-1
Abbreviations: CMML, chronic myelomonocytic leukemia.
Reference:
1. Khoury JD, Solary E, Abla O, Akkari Y, Alaggio R, Apperley JF, et al. The 5th edition of the World Health Organization Classification of Haematolymphoid Tumours: Myeloid and Histiocytic/Dendritic Neoplasms. Leukemia. 5th ed. (2022) 36:1703–19. doi: 10.1038/s41375-022-01613-1.
